# Supplementary material for: Mpox Vaccination Willingness, Concern Profiles, and Associated Factors Among Men Who Have Sex with Men in Changsha, China
Source: Vaccines (Basel). 2026 May 10;14(5):428. doi: 10.3390/vaccines14050428 (PMC13211385; doi:10.3390/vaccines14050428)
Supplement: Supplementary file 1 [file vaccines-14-00428-s001.zip › Supplementary Tables.xlsx]

## Sheet: Table S1
Supplementary Table S1. Recruiter–Recruit Mixing Patterns for Key Variables (N = 405)
Section A. Mixing by Mpox Vaccination Acceptability					Section B. Mixing by Age Category
Recruiter \ Recruit	non-immediate (delay + refusal)	immediate			Recruiter \ Recruit	18–24	25–34	≥35
non-immediate (delay + refusal)	109	97			18–24	64	61	14
immediate	93	101			25–34	64	119	24
					≥35	13	33	8
Section C. Mixing by Sexual Orientation					Section D. Mixing by Condomless Sex Acts (Past Year)
Recruiter \ Recruit	bisexual	homosexual	heterosexual or other		Recruiter \ Recruit	never	1-5 times	6 times and over
bisexual	14	47	0		never	105	76	19
homosexual	47	277	9		1-5 times	69	59	16
heterosexual or other	1	5	0		6 times and over	29	19	8

## Sheet: Table S2
Supplementary Table S2. Original Survey Questions and Coding Rules for Categorical and Continuous Variables
Section A. Categorical variables
Variable	Question Wording	Coding Rules
Age category	What are your year and month of birth? ___ Year ___ Month	Age was calculated from self-reported year and month of birth and categorized into 18–24, 25–34, and ≥35 years for analysis.
Education levels	What is your highest level of education? ① Junior high school or below ② Senior high school or technical secondary school ③ Professional training college / junior college ④ Bachelor’s degree ⑤ Master’s degree or above	Education was recoded into four categories: senior high or below, professional training college, bachelor’s degree, and master’s degree or above. The lowest two educational groups were merged because participants with junior high school or below were relatively few; this helped reduce sparse cells, improve model stability, and avoid overly wide confidence intervals.
Married or once married	What is your current marital status? ① Never married ② Married ③ Cohabiting with a male partner ④ Cohabiting with a female partner ⑤ Divorced or widowed	This variable was recoded as Yes/No to indicate whether the participant had ever entered a legally recognized heterosexual marriage in the Chinese social and legal context. Married and divorced/widowed were coded as Yes, and all other categories as No. This recoding was substantively motivated and also helped reduce sparse categories.
Employment status	Are you currently employed?	Recoded as Yes/No. The No category included those unemployed, seeking work, students, retirees, and others not currently in a formal employment relationship.
Income category	What is your average monthly income (in RMB)? ____ yuan	Monthly income was categorized as <2000, 2000–4999, 5000–7999, ≥8000 RMB, and prefer not to say. The cut-points were defined with reference to the local unemployment welfare threshold and local income tax brackets.
Local hukou	Do you have local Changsha hukou? ① Yes ② No	Recoded as Yes/No. Hukou refers to China’s household registration system, which records an individual’s officially registered locality and is linked to eligibility for locally administered public services and social welfare.
Sexual orientation	How would you describe your sexual orientation? ① Homosexual ② Bisexual ③ Heterosexual ④ Uncertain	Sexual orientation was recoded into homosexual, bisexual, and heterosexual or other. The latter category combined heterosexual and uncertain responses to reduce sparse cells and improve model stability.
Condomless sex acts (past year)	In the past year, how many times did you have sex without consistent condom use (including not using a condom at all or not using it throughout the entire sexual act)? ___ times	The reported number of condomless sex acts in the past year was categorized as never, 1 to 5 times, and 6 times or over. Categorization was used to reduce skewness, improve interpretability, and avoid instability caused by sparse values at the upper end of the distribution.
ED drug use (past year)	In the past year, have you used erectile dysfunction (ED) drugs or sexual performance-enhancing medications (including legally marketed sildenafil/Viagra or tadalafil/Cialis in China)? ① Yes ② No	Recoded as Yes/No. This variable was used as an indicator of recent use of sexual performance-enhancing medication.
Ever used PrEP	Have you ever used pre-exposure prophylaxis (PrEP)? ① Yes ② No	Recoded as Yes/No.
Ever diagnosed with any STI	Have you ever been diagnosed with any of the following sexually transmitted infections? (multiple choice: syphilis, gonorrhea, genital warts, chlamydia infection, genital herpes, other) / Never diagnosed	Recoded as Yes/No indicating ever diagnosed with any STI. Participants reporting at least one prior STI diagnosis were coded as Yes; those reporting none were coded as No.
HIV diagnosis and testing behavior	Have you ever been tested for HIV? ① Yes, previously diagnosed HIV-positive ② Yes, tested HIV-negative ③ No. If HIV-negative, when was your most recent HIV test (excluding this survey)?	A composite variable was created with four categories: HIV negative but not tested in 3 months, HIV negative and tested in 3 months, HIV positive, and prefer not to say. Specifically, participants with a previous HIV-positive diagnosis were coded as HIV positive; participants reporting HIV-negative status and a most recent test within the past 3 months were coded as HIV negative and tested in 3 m…
Prior awareness of mpox	Before this survey, had you ever heard of mpox? ① Yes ② No	Recoded as Yes/No.
Mpox vaccination willingness	If an mpox vaccine were available, would you be willing to receive it? ① Yes, I would get vaccinated immediately ② I would wait and see before deciding (delay vaccination) ③ No, I would refuse vaccination	Vaccination willingness was recoded as a binary variable: 1 = immediate willingness, defined as participants indicating readiness to receive vaccination without delay; 0 = delayed/refused responses, including both those who adopted a “wait-and-see” approach and those who refused vaccination. Specially, the “wait and see” option was included to capture respondents whose initial reaction was neithe…
Section B. Continuous variables
Variable	Question wording	Coding explanation
Total MSM acquaintances (online and offline)	In Changsha, how many people do you know who, like you, would meet the eligibility criteria for this survey, including both online and offline acquaintances?	Treated as a continuous variable representing the participant’s total MSM social network size relevant to the study setting. This variable was also conceptually related to personal network size in the RDS framework.
Total online MSM acquaintances	Among them, how many do you know only through online interaction?	Treated as a continuous variable representing the number of MSM acquaintances known only online.
Total sexual partners	Among them, with how many have you had sexual contact, including regular partners, commercial partners (sex workers), non-regular non-commercial partners, and group-sex partners?	Treated as a continuous variable representing total sexual partners.

## Sheet: Table S3
Supplementary Table S3. Individual Item Wording and Response Scales of Four Mpox Awareness Domains (N = 375)
Information Exposure Frequency			Response scale
Question: Through which of the following channels do you obtain information about mpox?	Items	PC1 Loading	1 = Never		2 = Occasionally		3 = Sometimes		4 = Often		5 = Very often		"Never"Excluded		Missingness
			N	%	N	%	N	%	N	%	N	%	N	%
	Official account posts (e.g., news apps, Weibo, WeChat public accounts)	0.317	61	16.27	170	45.33	95	25.33	49	13.07	0	0	314	83.7333	-
	Short video platforms (e.g., Douyin/TikTok, Kuaishou, Xiaohongshu)	0.255	75	20	166	44.27	90	24	44	11.73	0	0	300	80
	Search engines (e.g., Baidu, Sogou)	0.376	191	50.93	127	33.87	45	12	12	3.2	0	0	184	49.0667
	MSM online community platforms (e.g., Blued)	0.365	149	39.73	129	34.4	73	19.47	24	6.4	0	0	226	60.2667
	MSM offline community venues	0.395	217	57.87	92	24.53	49	13.07	17	4.53	0	0	158	42.1333
	Television / radio / newspapers	0.354	75	20	166	44.27	90	24	44	11.73	0	0	300	80
	Community-based organizations (NGOs)	0.369	138	36.8	130	34.67	76	20.27	31	8.27	0	0	237	63.2
	Healthcare professionals	0.377	154	41.07	125	33.33	70	18.67	26	6.93	0	0	221	58.9333
	Others	-	292	77.87	53	14.13	17	4.53	13	3.47	0	0	83	22.1333
Perceived Transmission Likelihood			Response scale
Question:In your opinion, mpox may be transmitted through the following routes:	items	PC1 Loading	1 = Impossible		2 = Unlikely		3 = Possible		4 = Likely		5 = Very likely		Likely or very likely		Missingness
			N	%	N	%	N	%	N	%	N	%	N	%
	Intimate contact with an infected person (e.g., hugging, kissing, sexual contact)	0.485	8	2.13	13	3.47	57	15.2	72	19.2	225	60	297	79.2	-
	Prolonged close exposure to respiratory droplets from an infected person	0.538	19	5.07	46	12.27	102	27.2	102	27.2	106	28.27	208	55.4667
	Contact with surfaces contaminated by the virus	0.497	24	6.4	59	15.73	100	26.67	96	25.6	96	25.6	192	51.2
	Bites or scratches from infected animals	0.478	17	4.53	19	5.07	70	18.67	100	26.67	169	45.07	269	71.7333
Perceived Risk-group Susceptibility			Response scale
Question: In your opinion, which of the following groups are most likely to contract mpox?	items	PC1 Loading	1 = Impossible		2 = Unlikely		3 = Possible		4 = Likely		5 = Very likely		Likely or very likely		Missingness
			N	%	N	%	N	%	N	%	N	%	N	%
	Immunocompromised individuals (e.g., elderly, children, or those with non-HIV-related immune deficiencies)	-0.376	5	1.33	10	2.67	55	14.67	122	32.53	183	48.8	305	81.3333	-
	People living with HIV	-0.428	2	0.53	6	1.6	35	9.33	114	30.4	218	58.13	332	88.5333
	Men who have sex with men (MSM)	-0.446	1	0.27	13	3.47	68	18.13	125	33.33	168	44.8	293	78.1333
	Sex workers (regardless of sex assigned at birth)	-0.453	4	1.07	12	3.2	43	11.47	114	30.4	202	53.87	316	84.2667
	Individuals with multiple sexual partners (regardless of sex assigned at birth)	-0.466	3	0.8	4	1.07	35	9.33	125	33.33	208	55.47	333	88.8
	Healthcare workers	-0.234	27	7.2	149	39.73	104	27.73	51	13.6	44	11.73	95	25.3333
Vaccine-Related Beliefs			Response scale
Question: Regarding mpox vaccination, to what extent do you agree with the following statements?	items	PC1 Loading	1 = Strongly disagree		2 = Disagree		3 = Uncertain		4 = Agree		5 = Strongly agree		Agreement (Agree + Strongly agree)		Missingness
			N	%	N	%	N	%	N	%	N	%	N	%
	Vaccination is an effective way to control mpox transmission	0.321	3	0.8	25	6.67	40	10.67	133	35.47	174	46.4	307	81.8667	-
	The smallpox vaccine provides cross-protection against mpox	0.229	12	3.2	41	10.93	189	50.4	91	24.27	42	11.2	133	35.4667
	It is still possible to contract mpox after vaccination	0.275	9	2.4	56	14.93	88	23.47	160	42.67	62	16.53	222	59.2
	Post-exposure vaccination can reduce the likelihood of developing mpox	0.311	18	4.8	41	10.93	80	21.33	158	42.13	78	20.8	236	62.9333
	Post-exposure vaccination can prevent severe mpox	0.305	20	5.33	37	9.87	96	25.6	152	40.53	70	18.67	222	59.2
	People living with HIV should be included as priority vaccination targets	0.367	5	1.33	29	7.73	65	17.33	152	40.53	124	33.07	276	73.6
	MSM should be included as priority vaccination targets	0.386	5	1.33	29	7.73	53	14.13	151	40.27	137	36.53	288	76.8
	Individuals with multiple sexual partners should be included as vaccination targets	0.396	5	1.33	20	5.33	41	10.93	150	40	159	42.4	309	82.4
	Sex workers should be included as vaccination targets	0.373	7	1.87	20	5.33	42	11.2	143	38.13	163	43.47	306	81.6
Note: (1) Percentages were calculated among the respondents with prior mpox awareness (N = 375). (2) All items were standardized prior to PCA. (3) The first principal component (PC1) was retained for each construct. (4) Absolute loading magnitude reflects contribution strength. (5) “Other” response options were excluded due to heterogeneity and lack of conceptual coherence in the PCA analysis.

## Sheet: Table S4
Supplementary Table S4. Concerns for Delaying or Refusing Vaccination (N = 204)
		Response scale
Question: If unwilling or hesitant to receive mpox vaccination, which of the following concerns apply?	Items	1 = Strongly disagree		2 = Disagree		3 = Uncertain		4 = Agree		5 = Strongly agree		Agreement (Agree + Strongly agree)		Missingness
		N	%	N	%	N	%	N	%	N	%	N	%
	I am unlikely to be infected	7	3.43137	19	9.31373	28	13.7255	94	46.0784	56	27.451	150	73.5294
	The vaccine is not sufficiently effective	18	8.82353	41	20.098	79	38.7255	52	25.4902	14	6.86275	66	32.3529	-
	I have underlying health conditions (e.g., allergies, immune deficiency) and may not be suitable for vaccination	83	40.6863	14	6.86275	53	25.9804	39	19.1176	15	7.35294	54	26.4706
	Concern about vaccine side effects	12	5.88235	18	8.82353	24	11.7647	83	40.6863	67	32.8431	150	73.5294
	Concern that vaccination may disclose MSM-related privacy	37	18.1373	28	13.7255	52	25.4902	56	27.451	31	15.1961	87	42.6471
	Concern about mandatory HIV/STI testing and privacy disclosure	69	33.8235	29	14.2157	45	22.0588	38	18.6275	23	11.2745	61	29.902
	Concern about high vaccination cost	18	8.82353	24	11.7647	43	21.0784	78	38.2353	41	20.098	119	58.3333
	Concern that the vaccination process is complicated or time-consuming	20	9.80392	23	11.2745	41	20.098	84	41.1765	36	17.6471	120	58.8235
	Other (please specify)	125	61.2745	12	5.88235	39	19.1176	19	9.31373	9	4.41176	28	13.7255
Note: (1) Values in the table represent mean scores on five-point agreement scales (range: 1–5), with higher values indicating stronger endorsement of the stated concern. The column “Agreement (Agree + Strongly agree)” reports the number (N) and percentage (%) of participants selecting response options 4 or 5 within the delayed/refused responses subgroup (n = 204). (2) “Other” response options we…

## Sheet: Table S5
Supplementary Table S5. Mean Concern-item Scores across Candidate PAM Solutions and Ward Hierarchical Clustering in the Delayed/Refused Responses Subgroup
Section A. Mean concern-item scores for candidate PAM solutions (k = 2, 3, and 4)
solution	k	cluster	n	1. I am unlikely to be infected	2. The vaccine is not sufficiently effective	3. I have underlying health conditions (e.g., allergies, immune deficiency) and may not be suitable for vaccination	4. Concern about vaccine side effects	5. Concern that vaccination may disclose MSM-related privacy	6. Concern about mandatory HIV/STI testing and privacy disclosure	7. Concern about high vaccination cost	8. Concern that the vaccination process is complicated or time-consuming
pam_k2	2	1	100	3.88	3.46	3.13	4.25	3.79	3.6	4.05	3.95
pam_k2	2	2	104	3.81731	2.58654	1.80769	3.48077	2.39423	1.625	2.95192	2.98077
pam_k3	3	1	58	3.93103	3.75862	3.81034	4.22414	3.87931	3.96552	3.98276	3.89655
pam_k3	3	2	37	3.37838	2.27027	1.72973	2.32432	1.7027	1.64865	1.86486	1.86486
pam_k3	3	3	109	3.9633	2.87156	1.98165	4.18349	3.11927	2.18349	3.77982	3.76147
pam_k4	4	1	52	3.19231	2.86538	3.01923	3.88462	2.88462	2.71154	3.09615	3.01923
pam_k4	4	2	31	3.51613	2.16129	1.51613	2.12903	1.58065	1.58065	1.80645	1.70968
pam_k4	4	3	44	4.20455	3.93182	3.88636	4.22727	4.09091	4.11364	4.25	4.22727
pam_k4	4	4	77	4.22078	2.93506	1.63636	4.32468	3.23377	2.05195	4	4.01299
Section B. Mean concern-item scores for the Ward hierarchical clustering solution (k = 3)
solution	k	cluster	n	1. I am unlikely to be infected	2. The vaccine is not sufficiently effective	3. I have underlying health conditions (e.g., allergies, immune deficiency) and may not be suitable for vaccination	4. Concern about vaccine side effects	5. Concern that vaccination may disclose MSM-related privacy	6. Concern about mandatory HIV/STI testing and privacy disclosure	7. Concern about high vaccination cost	8. Concern that the vaccination process is complicated or time-consuming
hclust_ward_k3	3	1	93	3.80645	3.26882	3.3871	4.11828	3.76344	3.53763	3.94624	3.8172
hclust_ward_k3	3	2	44	3.52273	2.36364	2.11364	2.70455	1.68182	1.68182	2.13636	1.88636
hclust_ward_k3	3	3	67	4.1194	3.08955	1.38806	4.25373	3.04478	1.8806	3.74627	3.98507

## Sheet: Table S6
Supplementary Table S6. Multivariable Associations With Acceptability of Mpox Vaccination
No.	term	Model 1 (N = 405)				Model 2A (N = 404)				Model 2A sensitivity (N = 404)				Model 2B (N = 405)				Model C (N = 405)
		p.value	OR	CI_low	CI_high	p.value	OR	CI_low	CI_high	p.value	OR	CI_low	CI_high	p.value	OR	CI_low	CI_high	p.value	OR	CI_low	CI_high
1	(Intercept)	0.515814	1.34248	0.552213	3.26368	0.0075982	0.229461	0.0778601	0.676243	0.0326703	0.41914	0.188735	0.930819	0.164255	1.99583	0.753707	5.28499	0.627292	1.20769	0.563801	2.58692
2	age category linear trend	0.904021	0.962024	0.512723	1.80505	0.498402	0.801072	0.421494	1.52248	0.697106	0.882243	0.469455	1.65799	0.760161	0.93226	0.594219	1.46261	0.880922	0.948296	0.473457	1.89936
3	age category quadratic trend	0.745845	1.06356	0.732704	1.54382	0.302754	1.22953	0.829975	1.82143	0.323579	1.18955	0.842767	1.67902	0.630137	1.08552	0.777285	1.51599	0.931558	0.98241	0.655247	1.47292
4	bisexual referred to homosexual	0.470755	1.2067	0.724195	2.01067	0.0431245	1.9228	1.02041	3.6232	0.0519593	1.82624	0.994891	3.35229	0.642042	1.13143	0.672207	1.90439	0.615043	1.14011	0.683911	1.90061
5	heterosexual or other referred to homosexual	0.955824	1.01711	0.558087	1.85367	0.8079	0.677825	0.0294915	15.5789	0.73736	0.578256	0.0235398	14.2048	0.850308	1.14297	0.28532	4.57861	0.900392	0.95032	0.427886	2.11063
6	log scaled total MSM acquaintances (online and offline)	0.901687	0.988526	0.823129	1.18716	0.0264294	1.4868	1.04752	2.1103	-	-	-	-	0.789351	0.975458	0.812901	1.17052	0.71448	0.96703	0.808046	1.15729
7	condomless sex acts (past year) linear trend	0.750758	0.921276	0.555467	1.52799	0.0845027	0.470657	0.199917	1.10805	0.0868009	0.428363	0.162337	1.13034	0.831969	0.950363	0.593801	1.52103	0.672251	0.894962	0.535206	1.49654
8	condomless sex acts (past year) quadratic trend	0.499539	0.864311	0.566028	1.31978	0.626523	0.852375	0.447949	1.62193	0.579025	0.830537	0.430997	1.60046	0.518896	0.883548	0.606525	1.2871	0.324137	0.822095	0.55693	1.21351
9	yes in prior awareness of mpox	0.312927	0.652674	0.284955	1.49492	0.626846	1.21919	0.548374	2.7106	0.379151	1.36378	0.683044	2.72295	0.0790069	0.488172	0.219311	1.08664	0.278899	0.645956	0.29285	1.42482
10	yes in ever used PrEP	4.63403e-05	2.21034	1.50908	3.23746	0.032435	2.24333	1.06995	4.70351	0.0850863	2.04881	0.905582	4.63526	0.00702818	2.16492	1.23461	3.79623	0.000155687	2.42708	1.53288	3.84292
11	yes in ED drug use (past year)	0.0283367	0.658885	0.453774	0.956707	0.117361	0.603501	0.320749	1.13551	0.278435	0.712992	0.386727	1.31451	0.105583	0.63942	0.372027	1.099	0.0227958	0.653862	0.453575	0.942591
12	yes in ever diagnosed with any STI	0.506612	1.13009	0.787704	1.6213	0.5844	1.32545	0.482931	3.63785	0.530847	1.4558	0.449791	4.71189	0.696852	1.1097	0.657304	1.87347	0.355417	1.17208	0.836958	1.6414
13	awareness-conditioned term of information exposure frequency PC1	1.36597e-10	1.1821	1.12324	1.24404	0.0402205	1.11321	1.00479	1.23331	0.208838	1.09049	0.952685	1.24822	0.00818319	1.17847	1.04342	1.331	1.50406e-08	1.19935	1.12619	1.27726
14	awareness-conditioned term of perceived transmission likelihood PC1	1.77764e-06	0.848463	0.793144	0.90764	0.223113	0.874612	0.705029	1.08498	0.0842298	0.846161	0.700005	1.02283	0.140905	0.875622	0.733723	1.04496	7.30658e-07	0.852947	0.800916	0.908359
15	awareness-conditioned term of perceived risk-group susceptibility PC1	0.507503	1.05998	0.892237	1.25926	0.0551961	1.23824	0.995256	1.54055	0.063376	1.22383	0.988808	1.51471	0.431703	1.06475	0.910599	1.24499	0.362	1.07987	0.915418	1.27386
16	awareness-conditioned term of vaccine-related beliefs PC1	0.00363889	1.12362	1.03873	1.21546	0.0618506	1.17423	0.992064	1.38984	0.0595363	1.18731	0.993118	1.41948	0.0398045	1.12473	1.00549	1.2581	0.00447537	1.12709	1.03784	1.22401
17	network-lag term	-	-	-	-	-	-	-	-	-	-	-	-	-	-	-	-	0.109919	1.32651	0.938112	1.8757
Note: Multivariable associations with mpox vaccination decision (outcome coded as 1 = immediate willingness; 0 = delayed/refused responses). Results are presented as odds ratios (ORs) with 95% confidence intervals (CIs). Model 1 used logistic regression with recruitment chain–clustered robust standard errors. Model 2a applied RDS-II weighting to account for differential sampling probabilities. Mo…

## Sheet: Table S7
Supplementary Table S7. The Crosstables of Collapsed Variables in Multinomial Logistic Regression (N = 204)
Section A
HIV diagnosis and testing behavior	Cluster 1	Cluster 2	Cluster 3	HIV diagnosis and testing behavior (collapsed)	Cluster 1	Cluster 2	Cluster 3
HIV negative but not tested in 3 months	10	14	27	no_recent_test	10	14	27
HIV negative and tested in 3 months	39	17	72	recent_test	39	18	72
HIV positive	2	0	2	positive_or_prefer_not_to_say	9	5	10
Prefer not to say	7	5	8	-	-	-	-
Section B
Sexual orientation	Cluster 1	Cluster 2	Cluster 3	Sexual orientation (collapsed)	Cluster 1	Cluster 2	Cluster 3
homosexual	50	31	89	homosexual	50	31	89
bisexual	8	4	16	non homosexual	8	6	20
heterosexual or other	0	1	4	-	-	-	-

## Sheet: Table S8
Supplementary Table S8. Multinomial Logistic Regression of Vaccine Hesitancy Cluster Membership Within the Concern Profiles (Reference = Cluster 1; N = 58).
No.	term	Cluster 2 (N = 37)				Cluster 3 (N = 109)
		p.value	OR	CI_low	CI_high	p.value	OR	CI_low	CI_high
1	(Intercept)	0.279482	0.401207	0.0766556	2.09988	0.444654	0.571239	0.135907	2.40102
2	age category.L	0.432753	0.651945	0.223886	1.89843	0.334684	0.674278	0.302758	1.5017
3	age category.Q	0.770335	0.887047	0.396709	1.98345	0.219622	0.682841	0.371345	1.25563
4	non_homosexual referred to homosexual	0.767698	1.2026	0.353576	4.09036	0.297884	1.65405	0.641293	4.26622
5	yes in ever used PrEP	0.560905	0.505397	0.0506637	5.04161	0.189571	2.23624	0.671912	7.44259
6	no_recent_test referred to recent_test	0.0527644	2.79484	0.987788	7.90769	0.397072	1.44676	0.615417	3.40115
7	positive_or_prefer_not_to_say referred to recent_test	0.999238	1.00066	0.260076	3.85008	0.459438	0.675454	0.238845	1.91019
8	yes in ED drug use (past year)	0.0445969	3.17816	1.02828	9.82289	0.225913	1.78821	0.698014	4.58114
9	yes in prior awareness of mpox	0.679267	0.71141	0.141614	3.57384	0.276644	2.18784	0.533859	8.96609
10	awareness-conditioned term of information exposure frequency PC1	0.236666	0.818314	0.58707	1.14064	0.513643	0.934844	0.763721	1.14431
11	awareness-conditioned term of perceived transmission likelihood PC1	0.505894	0.887553	0.62454	1.26133	0.957456	0.992658	0.75721	1.30132
12	awareness-conditioned term of vaccine-related beliefs PC1	0.0575826	0.772654	0.592057	1.00834	0.596575	0.94419	0.763327	1.16791
Note: Results are presented as odds ratios (ORs), 95% confidence intervals (CIs), and Wald p-values. Covariates included age category; sexual orientation, recoded as non-homosexual versus homosexual (reference) by combining bisexual and heterosexual/other categories; ever used PrEP; HIV-related behavioral status, recoded into three categories (no recent HIV test; recent test [reference]; and a co…
